# Supplementary material for: Molecular Detection Mapping and Analysis Platform for R (MDMAPR) facilitating the standardization, analysis, visualization, and sharing of qPCR data and metadata
Source: PeerJ. 2020 Oct 23;8:e9974. doi: 10.7717/peerj.9974 (PMC7587055; doi:10.7717/peerj.9974)
Supplement: File S2 [file peerj-08-9974-s002.csv]

Field Name(s)	Field Description
run_location	the alphanumeric letterings used to identify the sample’s qPCR well
run_platform	the qPCR platform that generated the raw qPCR output
threshold	the pre-set fluorescence cut-off level used to calculate threshold cycle (Ct) value
primer_seq	the complementary DNA sequence known as oligonucleotides to the target DNA region
target_gene	the target DNA sequence for PCR amplification
basisofRecord	The type of the sample record (e.g. "environmental sample", "living specimen")
recordedBy	Name(s) of sample collector(s)
establishmentMeans	The process by which the target species occurs within a region. (e.g. "invasive", "native")
associatedTaxa	Identifier(s) or name(s) of the taxa that co-occur with the target species.
organismScope	The target species which can be a discrete organism or a specific kind of organism aggregation (e.g. “virus”, “multicellular organism”)
eventDate	The collection date of the biological sample
eventRemarks	Extra note about the sampling event
continent	The name of the continent in which the sample is collected.
country	The name of the country in which the sample is collected.
stateProvince	The name of the province (or state, region, etc.) in which the sample is collected.
locality	The detailed description of the location in which the sample is collected. (e.g. "Guelph, 20 km NE via Highway 6")
minimumElevationInMeters	The lower limit of the range of altitude (in meters; above sea level) of the sampling event.
maximumElevationInMeters	The upper limit of the range of altitude (in meters; above sea level) of the sampling event.
minimumDepthInMeters	The lower limit of the range of sampling depth (in meters) below the surface.
maximumDepthInMeters	The upper limit of the range of sampling depth (in meters) below the surface.
verbatimElevation	A description of the elevation of the sampling location （in meters)
verbatimDepth	A description of the depth of the sampling location (in meters)
decimalLatitude	the biological sample collection GPS latitude (in decimal degrees; Geodetic Datum: EPSG:3857)
decimalLongtitude	the biological sample collection GPS longitude (in decimal degrees; Geodetic Datum: EPSG:3857)
coordinateUncertaintyInMeters	The distance (in meters) from decimalLatitude and decimalLongitude. This is the information providing the smallest circular area where the whole sampling event occurs.
taxonID	the unique identifier for the species target of the qPCR assay
kingdom	The name of the kingdom in which the target species is classified.
phylum	The name of the phylum in which the target species is classified.
class	The name of the class in which the target species is classified.
order	The name of the order in which the target species is classified.
family	The name of the family in which the target species is classified.
genus	The name of the genus in which the target species is classified.
Species	The name of the species in which the target species is classified.
vernacularName	The common name (if any) of the target species.
